# Supplementary material for: Perceptions on Extending the Use of Technology after the COVID-19 Pandemic Resolves: A Qualitative Study with Older Adults
Source: Int J Environ Res Public Health. 2022 Oct 29;19(21):14152. doi: 10.3390/ijerph192114152 (PMC9655749; doi:10.3390/ijerph192114152)
Supplement: Supplementary file 1 [file ijerph-19-14152-s001.zip]

Archive with 1 entries (1 files):
- ijerph-1941560-supplementary.pdf
